# Supplementary material for: Contribution of preoperative gut microbiota in postoperative neurocognitive dysfunction in elderly patients undergoing orthopedic surgery
Source: Front Aging Neurosci. 2023 Feb 17;15:1108205. doi: 10.3389/fnagi.2023.1108205 (PMC9981628; doi:10.3389/fnagi.2023.1108205)
Supplement: Supplementary file 1 [file Data_Sheet_1.xlsx]

## Sheet: POCD_Control
Alignment ID
